# Supplementary material for: Microsatellite marker development for the rubber tree (Hevea brasiliensis): characterization and cross-amplification in wild Hevea species
Source: BMC Res Notes. 2012 Jun 25;5:329. doi: 10.1186/1756-0500-5-329 (PMC3439345; doi:10.1186/1756-0500-5-329)
Supplement: Additional file 1 — Table S1. Characterization of the developed SSR markers. The table presents the 119 SSR markers developed for H. brasiliensis, including the primers sequence, annealing temperature, number of alleles, expected size in base pair, allelic range, observed and expected heterozigosity and polymorphism information content. The nine accession indicated in Table 1 were used for the SSR characterization. [file 1756-0500-5-329-S1.xls]

## Sheet: Plan1
SSR locus	Gene bank acession nº	Primer sequence (5’-3’)	predicted product size (bp)	Repeat motif	TAb(ºC)	NAc	size range (bp)	Hed	Hoe	PICf
HB 31a	JQ655710	CCACTGTTTGTGTCATTTGGA	174	(GGAA)3	60	6	173-182	0,8083	1	0.7234
		TGGACAAGCAAAACAGCCTA
HB 32a	JQ655711	TCCCATTCCATTCCATTCA	238	(CT)6 CC (CT)6	58,8	4	236-242	0,7059	0,2222	0.6072
		AAACCGATAGCAAGCACCTC
HB 33a	JQ655712	GATAATTGCTTCCTGGTCA	188	(ATG)3(ATGA)5	50	6	181-188	0,7917	0,3750	0.7133
		AATGCCTTCTTTCCCTAAC
HB 34a	JQ655713	TGGGGGATATCACAACACCT	195	(GAT)6	60	1	195	0	0	0
		CAGCCGATCTCGATTCATAAC
HB 35a	JQ655714	ACGCGTGAGTCTTGAGTAAAT	157	(TCC)6	60	2	156-159	0,2941	0,3333	0.2392
		AGTGGCCAAGAAAGAATAAAA
HB 36a	JQ655715	TACTACCCATCCACCAACCTAA	230	(AG)18	60	4	217-239	0,6732	0,6667	0.5652
		TCTCTGCAACGATAATGAACG
HB 37a	JQ655716	AGTATTCATCAGCTTCGCACAT	155	(GAA)8	47,5	3	154-161	0,6333	0,0000	0.5112
		TTTATCATCATCACCATCATCC
HB 39a	JQ655625	GAGGCCTTCGAAATGATGG	204	(ATC)10	60	1	204	0	0	0
		ATGAATGGTTGCTTGGTGAAT
HB 41	JQ655599	AACCAGCCACTCTTTTGACCT	173	(AC)23	56	5	141-173	0,6732	0,5556	0.5995
		TCCTTGCATGTTGATTTCTGTT
HB 42	JQ655600	AAATTGGCAGCTTGTTCTTG	214	(TG)10C(GT)6	56	5	203-214	0,5556	0,6667	0.4966
		TCGGTTGGATATGGTGTCA
HB 43	JQ655601	TTGTCTCCCCTTAATTCTGCTCTT	214	(TC)18	56	6	221-259	0,7320	0,6667	0.6597
		GTGATCTGCCCATAACTACTCCAT
HB 45	JQ655602	GTCAGAAGCAACCCACAAAC	170	(AG)16	56	7	156-201	0,7647	0,6667	0.6803
		ATGCTTACCCAAAAATCAATG
HB 47	JQ655603	ATCCTTGCATTCACTTCTCT	170	(TC)8	60	3	152-185	0,5817	0,2222	0.489
		ATCCCACTATAATTTGTTTTCTC
HB 48	JQ655604	CGGGAATCGACGACTGAAATGG	223	(GT)5	60	1	215	0	0	0
		CGCCGCGTATGCACCTGAAC
HB 50	JQ655605	TCCTTGACCCAGAAACATTG	210	(GT)10	52	3	196-210	0,3072	0,3333	0.2686
		TGTTCTTTTCGGCAGGCTAT
HB 51	JQ655606	AACCATCGCTACCTTCTGCTA	214	(TG)14	52	2	196-201	0,5385	0,1429	0.375
		TTTGGTTAATGTTCGTGCTCA
HB 52	JQ655607	ACCCTACTATCCTATCGTCTTG	207	(TC)21	60	6	176-202	0,8235	1	0.7429
		AAAATCGTAGCTTCTTCATCAG
HB 53	JQ655608	CCAGCTTGAGGGAGAGTGTT	216	(TG)11	64	6	204-223	0,8170	0,8889	0.7368
		TAGCAAGGAGGGAGAAAAGAG
HB 54	JQ655609	AAAAAGAAGAAAAGAAAGAAGAGA	176	(AG)13	60	4	168-183	0,6405	0,4444	0.5501
		ATATCCGAGTTTGAAGAGGTAGGT
HB 55	JQ655610	AGATGGGCATGTTTTCGTTGTA	171	(GA)15	60	6	174-192	0,7451	0,5556	0.6611
		TTTTTGCCCCTCCCTTATCA
HB 56	JQ655611	TTGAATTGAGAAGAAGGTGAA	257	(AG)5	56	1	255	0	0	0
		CCGACAACTGGAACTAATACT
HB 57	JQ655612	AGCCTGCGATCACAACAAT	174	(AG)16	60	5	147-174	0,6000	0,7500	0.525
		TGCCTCACACCCTCACCT
HB 58	JQ655613	GCAGAGATGAGAAGGCAAGTAG	189	(TC)12	60	5	161-187	0.6928	0.7778	0.6035
		AACCCAATAACGTCAACAAATC
HB 60	JQ655614	TGCTTCTTCTCTTCATAACCTCAT	164	(CT)13	52	2	151-161	0,1250	0,1250	0.1103
		AGCAGCCAACAATTCTCAGTG
HB 61	JQ655615	AACACATTTTGACCTGACTTCT	171	(GA)14	56	4	150-172	0,5948	0,7778	0.5117
		AGGTGCTTAGCTTACATTTTTC
HB 62	JQ655616	CTAGGCTGGCTGGGAAATCAAA	130	(TCT)6	60	3	122-112	0,3417	0,1250	0.2944
		CCAGGCACAAGGGGAAAAA
HB 63	JQ655617	AGGTTACGTCTTGGGATAGTTG	253	(TG)9(GA)11	60	5	198-236	0,7059	0,5556	0.6213
		TTTTTCACCCAGGTCAGCATAA
HB 64	JQ655618	AATCCACCCAGCCTTACAG	174	(AG)17	60	7	146-199	0,7451	0,8889	0.6789
		AATTGGTGAGCTTCGTTTTT
HB 66	JQ655619	TATGGGAAATGGTAAGACACA	270	(TTC)5	60	3	273-279	0,5033	0,4444	0.4035
		AAAGAATATTGCAAAAACAGG
HB 68	JQ655620	GTTATTTTCCCCATCCTTTGA	148	(CT)15	60	6	152-167	0,8105	0,5556	0.7297
		CTCCGCATTTGTTTTCTGTG
HB 69	JQ655621	CGTTATTCCCAGGGTAAGATG	162	(CT)23	56	5	155-172	0,6667	0,7500	0.586
		GCCTAATCCGGTAGCTGTCA
HB 70	JQ655622	CAGCAGATGAGTCCGCAGTT	168	(CTG)7	56	3	161-167	0,5686	0,2222	0.4408
		TCCAAGAATGATCCCAAGAGC
HB 71	JQ655623	ATTTGCTAGAGTTTGGTTGTGA	187	(CA)7	54	2	186-188	0,1111	0,1111	0.0994
		ATGTTATGGGATCTCGTATTC
HB 73	JQ655624	ATTGCCCATAAAACCCTTCC	226	(AC)10	60	3	206-228	0,5686	0,4444	0.4408
		AACCCCAGATGCACTTCAGAT
HB 77	JQ655626	ACTAGCGGCACAAGAGGTTTTT	150	(CT)18	60	3	140-153	0,6209	0,4444	0.5174
		TTGGGGGTTTATGCAGTGTTCA
HB 78	JQ655627	CCATAGGGAAAGAAAAGAAAAA	200	(TC)9	56	7	186-210	0,8497	1,0000	0.7777
		TCAACCTGTCCAAAAGAGAAG
HB 79	JQ655628	CTGGTGTGAAAACGGTAGAA	184	(ATT)5	56	1	176	0	0	0
		AGAATAGAAAAAGCCTCAAAAT
HB 80	JQ655629	AGTTTCCTGGCATCTTCTGA	188	(AT)5 (GT)8	56	1	177	0	0	0
		TTTGCATGTCTGTTACTGTTGT
HB 81	JQ655630	CAAAAACCTTGCCCCAGTAA	165	(AG)20	60	4	187-212	0,7167	0,8750	0.6116
		GTGCTTTGTGTGCATGTGTG
HB 82a	JQ655631	ATATGCACGTGCTTGAATGT	166	(CCA)4 (CCT)6	56	4	168-175	0,7000	1,000	0.5945
		AAGCGACTAGTGTTATGAAATC
HB 83a	JQ655632	AAGAAACGAAAAAGGAGATAAT	180	(AAAG)4	60	3	165-181	0,5033	0,6667	0.4035
		TAACCCTAATAATGTGCCAATG
HB 85a	JQ655633	GCTGATCTAACTTTGTTACTCG	195	(GAG)7	56	1	195	0	0	0
		GAATCAACCGTGGACTCAT
HB 86a	JQ655634	AGTGGCCAAGAAAGAAAAAG	148	(GGA)4	56	1	169	0	0	0
		TGTGTAAATGTATGCGTGAGTC
HB 87a	JQ655635	TCACTGAGAGGGAGGGGAAGAG	183	(AGG)4	56	1	181	0	0	0
		GGCCAAACCATCGCAAACA
HB 89a	JQ655636	AAAGAAAAGCAATATCCAGTCA	133	(GAT)8	56	1	133	0	0	0
		TCCTCTTCATCTTTCTTTCATC
HB 91a	JQ655637	TGGACATAAAGCAAATAAAAGA	160	(TGA)5	56	1	158	0	0	0
		GAGAAGCTAGATGAGGAGGAAG
HB 92a	JQ655638	TTTTCCTTTTGTCTTTTTCTTT	182	(GTTTT)3 ...(CCT)7	TD- 3	4	233-255	0,7516	0,7778	0.6571
		ACCCACATAACCTTCATCACAT
HB 94a	JQ655639	TGGGGGATATCACAACACC	185	(GAT)6	TD- 3	1	185	0	0	0
		CGATTCATAACGAGATTCAGA
HB 95a	JQ655640	TGGAATTCGCAAAAGAGCAC	219	(CTC)6	60	2	225-245	0,4706	0,2222	0.3457
		GAATGATCGAGGGAAAATGGA
HB 98a	JQ655641	CTTGTGGTCGCCTTTCTT	184	(CAT)6	TD- 3	3	190-180	0,3072	0,3333	0.2686
		TGATTGTGCTTTGATTCTATTC
HB 99a	JQ655642	GTAATGAATGGTTGCTTGGTGA	195	(GAT)6	TD- 3	1	195	0	0	0
		GAGGCTTCGAAATGATGGAG
HB 100a	JQ655643	AGCTGCATTGACTTTTGTTC	218	(CTT)9	60	6	214-250	0,8170	0,8889	0.7368
		GCGTGGGTTAATCATCAG
HB 101a	JQ655644	TCTTCATCCTTCTTCATCAACT	144	(CAT)9	60	2	132-142	0,2092	0,2222	0.178
		TACGTCACAGCTAAAAAGAAAA
HB 102a	JQ655645	TTCCGAATGCATGTTTCTTG	195	(CTC)6	56	2	157-195	0,1111	0,1111	0.0994
		AATAAATAAGGCGGCAGCAG
HB 103a	JQ655646	AATATGGATCAGGCAAAGCAG	165	(GAG)5	56	2	161-164	0,2092	0,2222	0.178
		ATTCTCTTCCTCCGCTCCTC
HB 104a	JQ655647	TGACTTGCTGCCAATATGAA	158	(ATA)5...(GGAT)5	TD- 3	4	156-173	0,6923	0,5714	0.5849
		CCATAGCCTCTCCCCTCTCT
HB 105a	JQ655648	CTACGGTGGGCATTGGTAAT	200	(GA)19 (GAT)4	56	9	176-224	0,8954	1,0000	0.8291
		GCCAAGTATTTGCATCTTCG
HB 106	JQ655649	GGGTGACAGCTTGGTTTCAT	235	(CA)16 (CA)10	56	4	214-230	0,6993	0,4444	0.6111
		CCAATAAGAAGAGAGGGGAACA
HB 109	JQ655650	CTAACTAGAGCCTCCGTATGTC	192	(CATAAA)3	60	3	190-198	0,2037	0,2157	0.1939
		TGCCACCCAGTTCAGTAAG
HB 110	JQ655651	ATGCAGCGATGTAGATAAAAGA	285	(GC)5(CA)5...(GA)14	56	7	260-273	0,8562	0,7778	0.782
		TCAAGATGTAAGCACCAGAACT
HB 111	JQ655652	TTCCTTCCAAACCTCAATACT	149	(TCTG)3	56	1	147	0	0	0
		AAAACTAATCAAAGCAAATCTG
HB 115	JQ655653	ATCTGCATCCCAAGGGACTA	219	(GA)14	56	0	212	0	0	0
		AAGCATCAACCCTCTCTTCATC
HB 117	JQ655654	CATAGCCTCACGCTACCTCA	197	(GT)22	60	6	161-190	0,7647	0,8889	0.6868
		TGGGTGAGTGGATGTTGTTC
HB 118	JQ655655	GCACAAGCAATCACATCC	177	(AC)5(AG)16	TD -1g	5	195-208	0,6732	0,3333	0.5995
		TCTCTTCTTAACTCAACATCAA
HB 121	JQ655656	GCTACTGGGCTGTGACTATGG	212	(TG)15	TD -1g	4	218-245	0,7124	1,0000	0.6132
		ATTTTGGTTTTGCAGATGACG
HB 122	JQ655657	TCTCGGAATTTTGCCTCTC	170	(CA)5...(TC)9(TG)6	TD -1g	3	188-200	0,5917	0,5000	0.4555
		AAGCGAAGCGGTTTATTGA
HB 123	JQ655658	GGGCCAACATGACAACAG	170	(TC)19…(AT)5	TD -1g	7	175-205	0,8170	0,8889	0.744
		TGAAGCGAGATCTACAAACACT
HB 127	JQ655659	ACCTACGTCAACTACCAAAAAC	215	(CT)15	TD -1g	4	241-260	0,3987	0,3333	0.354
		AAACATCAAATTCCAAACAGA
HB 128	JQ655660	CGTGTAAAGTGTTAGCCAAA	216	(AC)12…(AG)17	TD -1g	2	202-235	0,5033	0,5556	0.3623
		AGGGTTGCAATATTCTCCTT
HB 132	JQ655661	AATTGGGATCTTAGTGTTTTT	20	(CT)10…(CT)8	TD -1g	2	265-270	0,3660	0,2222	0.2859
		TTTTCTGGAGCTAGTTGTGTAA
HB 133	JQ655662	GCGCTGCAGTTCCTCTTC	225	(TC)16	TD -1g	5	234-243	0,7712	0,6667	0.6844
		TCTCATCAATACAAACCCACTC
HB 134	JQ655663	AAAGTTCTACAAAATGGACACA	231	(CA)22	TD -1g	1	231	0	0	0
		CAGATGACACTCGGGTATGA
HB 135	JQ655664	CAACTCTCCACCCTTCTTTCTA	225	(TC)17(CA)19	TD -1h	6	222-250	0,8627	0,7778	0.7891
		AATCGCTGTTTCATCTGTCAA
HB 137	JQ655665	CTCCCCTTATTTTGGCTTCC	208	(TC)28…(CT)5…(TC)23	TD -1g	1	208	0	0	0
		TGTGTCATGACCGTATTTCTG
HB 139	JQ655666	CAAAATGGAGGGATAAATAAAT	238	(GA)15	TD -1h	4	232-260	0,6417	0,3750	0.5471
		ACTAGGAGGTACCCATCTTCAG
HB 140	JQ655667	GATGGCAGGGGAGAGTTC	199	(TAT)4	TD -1g	1	212	0	0	0
		CCAAAAGTCGCAAAATAGG
HB 141	JQ655668	AGGGCCTTCAAGtACAATCT	188	(GT)9	TD -1g	5	190-205	0,7386	0,3333	0.65
		GCTTCTTTTAGCAGTGTGGT
HB 142	JQ655669	CCTGTTGACAATTACTGTCTTG	204	(AGAC)3	TD -1g	1	204	0	0	0
		ATCTCTCGCTGGCGATACTA
HB 144	JQ655670	ATTTGGAGCACTCACACACT	178	(TG)5,15	TD- 2	3	185-200	0,3922	0,4444	0.3402
		TGACTCTCTCATTTGGGATT
HB 148	JQ655671	ATAAGGATCATGTCCCAGTG	164	(AC)18	TD -1g	1	160	0	0	0
		TGATGAAACTGTTGTGGATG
HB 149	JQ655672	CCCACTTCATTCTCTTCTCA	205	(CT)18	TD -1g	2	205-233	0,4706	0,4444	0.3457
		CTTTTGCAGGAACATAGACC
HB 150	JQ655673	AATGGACACACACACATCAG	222	(CA)22	TD -1g	4	231-248	0,7417	0,1250	0.6357
		GATCAGATGACACTCGGGTA
HB 151	JQ655674	ACCTTTTGATGAGAGTGTGC	177	(TC)10(CA)11(CG)6	TD -1g	7	186-220	0,8497	0,6667	0.7758
		CTCTTTGTTGAGCGTGTGT
HB 152	JQ655675	TATTTTGGAGCTTTGGGTGTTC	197	(CT)17(CA)7	TD -1g	7	190-224	0,8562	0,6667	0.7858
		CTGAGAGCGTTGTATGGGTGTG
HB 154	JQ655676	GACCATTTCCACTGCTCAA	245	(TC)5	TD -1g	1	245	0	0	0
		GGAAAAAGAAAAACCCAAGAAT
HB 155	JQ655677	AACAAGACATAGCAAAAAGAAT	258	(TG)11(GA)20	TD -1g	4	248-258	0,7582	0,6667	0.6658
		TTAAAGAACCCAAGGAAATG
HB 156	JQ655678	TTCTAATACCTTTGGGGACTC	258	(CA)7	TD -1g	1	258	0	0	0
		AACAAAAGAATCGAAGGAAGA
HB 157	JQ655679	TGGCATTCGAGGCAAAAA	245	(TG)11(TGTC)3	TD- 2	1	245	0	0	0
		TTAAATGGAAGGAAAGGAAGG
HB 158	JQ655680	CAACCATGGTCAATGACTCG	241	(AAC)4	TD -1g	1	241	0	0	0
		ACTGTGATCCTGCACGTGTT
HB 160	JQ655681	TTGGGTTTAGTGATGCCTATTC	163	(TG)10	TD -1g	5	173-188	0,4052	0,4444	0.3677
		GCCACAGCTAAATTGCCTAAA
HB 161	JQ655682	GAGCCATGAACACCAAACAA	221	(AG)8...(AG)7	TD -1g	3	213-234	0,2157	0,2222	0.1939
		GTGCTTTCAATCCCCGATAG
HB 162	JQ655683	TGACTACTCTCTTCCCGTCTCT	188	(TGCA)3	TD -1g	1	205	0	0	0
		ATTTGCCTGCTCTCTTCACC
HB 163	JQ655684	CTCTATTTGCTGAGAAAGTCCA	250	(TG)22	TD -1h	4	237-265	0.7333	0.8000	0.6102
		CCATCAAACGTCAGCAAGA
HB 164	JQ655685	TCTGCATAAGATGGTGAGGGTA	178	(TG)20	TD- 2	1	178	0	0	0
		TGATCCTGGCTCCATACATTC
HB 166	JQ655686	CTGGACCCATTTCGTGCTA	186	(GA)18	TD- 2	6	182-205	0,6275	0,4444	0.5664
		GGATATCCTACCCGTTACCC
HB 167	JQ655687	ATGCAGACTAATTAACAAGAGC	225	(AC)6...(GA)14	TD- 2	4	228-240	0,7059	0,4444	0.6072
		TTAAACAATGAACAATGGACAC
HB 168	JQ655688	CATTTAACTAGGATTGCTTGTG	177	(GT)9	TD -1g	2	180-190	0,1111	0,1111	0.0994
		CATACTGCCCTGATTGACC
HB 170	JQ655689	GCTTCAGCTATGGACTACCC	141	(AC)18	TD -1g	7	262-290	0,8627	0,7778	0.79
		TTGATGAAACTGTTGTGGATG
HB 171	JQ655690	TAGGCCCTGACTTGCTCTGATA	169	(AC)18	TD- 2	1	169	0	0	0
		AATTGCCCACTCTTGCTTACG
HB 172	JQ655691	TTTCAGCTCACTCAACAATAAG	130	(AC)11	TD -1g	2	140-150	0,5033	0,3333	0.3623
		ACAGCAGATAGTAGATGAACCT
HB 173	JQ655692	CTCCCTCCCGCATTATCTGT	190	(TG)20	TD -1g	3	192-200	0,5033	0,6667	0.4035
		TATCCTACCTTGAAGCACTGAA
HB 174	JQ655692	TTCAGTGCTTCAAGGTAGGAT	138	(TTC)11	TD -1g	7	138-165	0,7386	0,8889	0.6695
		GAACAGGGAATATAAACGAACA
HB 176	JQ655693	GAATGGAGGAATTGCGATTTAC	229	(GT)15	TD -1g	5	245-270	0,8333	0,8333	0.726
		TTTTTGCATGCCCATATGTC
HB 177	JQ655694	TCTCTTTACTAATTTGCTTTGA	161	(AC)13	TD- 2	6	177-190	0,8417	0,5000	0.7588
		ACCACCTCCACTATTCTATCTG
HB 178	JQ655695	GGTTTCTGCTCCTTGACAC	265	(CT)20	TD -1g	6	260-285	0,7843	0,7778	0.699
		AACTTTTCCTATTGACCCATTA
HB 179	JQ655696	TTATTTGCCTTGGGGAACT	189	(AC)7	TD -1g	4	210-228	0,7124	0,5556	0.6119
		GTGGATGGGCAGGACAGG
HB 182	JQ655697	TGCAGGGCCAAGAAGAGATG	164	(TC)20	TD- 2	5	170-180	0,7333	0,2500	0.6533
		TACAAAGCAAGGGGGATGACC
HB 183	JQ655698	TCTAATGCCTTTGGGACTCT	164	(CA)7	TD -1g	3	176-183	0,4510	0,5556	0.3709
		TTCAAAATAGCTAGGGTGTTC
HB 185	JQ655699	TAGGACCATATCAGAAAAGAAC	173	(GA)17	TD- 2	3	180-200	0,5229	0,2222	0.4377
		TTAAACCAGAGGAAACTATCA
HB 186	JQ655700	CTCTCCCTTTCTCTTGTTTTT	264	(TC)19	TD- 2	5	250-270	0,7190	0,7778	0.6402
		TTAGTATTGATCCTCGGCTGAA
HB 188	JQ655701	ATGACATAACCCTAGAGCAACC	249	(TG)7	TD- 2	1	249	0	0	0
		TAGGGAGATGAAATGAAGGAAC
HB 189	JQ655702	AACTGGATTTGGTCATCTCT	225	(AC)9	TD- 2	3	220-230	0,3072	0,3333	0.2686
		TTCAGAAGAACACACAGTGA
HB 190	JQ655703	TTAGGTATTCTACGGGATCA	157	(CT)12(TC)15	TD -1g	9	178-299	0.9150	0.7778	0.8496
		AGCCCATTAAAACCTTACTC
HB 192	JQ655704	CTGATAAATTAGGGTTCCAC	183	(TC)20	TD -1g	4	166-190	0,6601	0,4444	0.5567
		ATTGAGATTAGCTGAAGAGC
HB 194	JQ655705	CGTGACTCACAACTTTCTTT	222	(CT)11	TD -1g	4	210-240	0,6863	0,5556	0.5917
		AGGAGCCATTTTTGAGAG
HB 195	JQ655706	CACCGTGTGACATAACTTACTC	161	(AC)10…(CT)5	TD -1g	4	162-167	0,6340	0,6667	0.5392
		CACTAGCAGGCTTGGGAAA
HB 197	JQ655707	GGAGGGTGAATGTTCCACA	213	(AG)20	TD -1g	7	206-238	0,8170	1,000	0.744
		TAGGCTCCATTTGCTTCGAT
HB 198	JQ655708	TCGAAAGTGCTCAGACCAGA	158	(TC)20(CA)13	TD -1g	5	152-174	0,4837	0,2222	0.434
		CCGAACTTAGGGTGTTACAGAg
HB 199	JQ655709	ACTTGGAGCACTCACACACC	186	(AT)5…(GT)15(GA)19	TD -1g	1	186	0	0	0
		AGAAAGTCCGGCTGAGTTGA
a-primer pairs developed by trinucleotide enriched library
b-annealing temperature
c-allele number
d-expected heterozygosity
e-observed heterozygosity
f-polimorphism information content
g- 55ºC to 50ºC (-0.5ºC per cycle)
h- 60°C to 55°C (-0.5ºC per cycle)
